# Supplementary material for: Efficacy and Safety of Vagus Nerve Stimulation for Hospitalized COVID-19 Patients: A Systematic Review and Methodological Evaluation of Randomized Controlled Trials
Source: Medicina (Kaunas). 2026 Mar 28;62(4):649. doi: 10.3390/medicina62040649 (PMC13117116; doi:10.3390/medicina62040649)
Supplement: Supplementary file 1 [file medicina-62-00649-s001.zip]

Archive with 1 entries (1 files):
- medicina-4171569-supplementary.pdf
